# Supplementary material for: The therapeutically actionable long non-coding RNA ‘T-RECS’ is essential to cancer cells’ survival in NRAS/MAPK-driven melanoma
Source: Mol Cancer. 2024 Feb 22;23:40. doi: 10.1186/s12943-024-01955-7 (PMC10882889; doi:10.1186/s12943-024-01955-7)
Supplement: Supplementary file 1 — Supplementary Material 1: Supplementary Table 1: Cell-line information. Supplementary Table 2: Cell Growth Reduction (%) caused by T-RECS-RNA-targeting therapy. Supplementary Table 3: Gene Expression Analysis of downregulated Genes between D04-Cells Treated with Non-targeting ASOs and T-RECS Targeting ASOs. Supplementary Table 4: Gene Expression Analysis of upregulated Genes between D04-Cells Treated with Non-targeting ASOs and T-RECS Targeting ASOs. Supplementary Table 5: DAVID functional clustering analysis. Supplementary Table 6: Tumor size and weight of mice. Supplementary Table 7: Primer sequences (5′-3′) [file 12943_2024_1955_MOESM1_ESM.xlsx]

## Sheet: 1
	Supplementary Table 1: Cell-line information
	name	cell type	cancer-driving mutation	primary patient derived	MEKi treatment resistant
	PHM	melanocyte	n/a	yes	no
	D04	melanoma	NRAS: Q61L	no	no
	D04RM	melanoma	NRAS: Q61L	no	yes (aquired)
	MM415	melanoma	NRAS: Q61L	no	no
	MM415RM	melanoma	NRAS: Q61L	no	yes (aquired)
	WM3629	melanoma	BRAF: D594G; NRAS: G12D	no	no
	WM3629RM	melanoma	BRAF: D594G; NRAS: G12D	no	yes (aquired)
	Sk-Mel-28	melanoma	BRAF: V600E	no	no
	WM1366	melanoma	NRAS: Q61L	no	no
	VMM39	melanoma	NRAS: Q61L, Q61R	no	no
	Sk-Mel-2	melanoma	NRAS: Q61R	no	no
	Sk-Mel-2RM	melanoma	NRAS: Q61R	no	yes (aquired)
	Hs852.T	melanoma	NRAS: G12V	yes	no
	AV5	melanoma	BRAF: V600E	yes	no
	WM3211	melanoma	c-Kit: L576P	no	no
	Detailed information about the cell lines used to explore the role of the lncRNA T-RECS in melanoma.

## Sheet: 2
	cell line	Supplementary Table 2: Cell Growth Reduction (%) caused by T-RECS-RNA-targeting therapy
		Control	STDEV	TRASH-KD	STDEV	p-value	Control	STDEV	TRASH-KD	STDEV	p-value	Control	STDEV	TRASH-KD	STDEV	p-value
		esiRNA
	PHM	0	5.59	0.85515	4.89195	0.425896
	D04	0	4.9892	91.3605	1.9153	0.000123236
	MM415	0	3.31893	75.8064	4.77709	<0.0001
		siRNA#1					siRNA#2					siRNA#3
	PHM	0	5.58675	6.03512	7.7789	0.171084	0	2.98148	6.16339	6.23528	0.112096	0	2.98148	2.73598	2.56426	0.147988
	D04	0	20.9523	47.2123	4.88522	0.026635	0	2.38646	29.8289	2.37427	<0.0001	0	2.38646	55.0324	8.17354	0.00219908
	MM415	0	4.44234	38.8809	0.78532	0.00172798	0	1.26366	69.8542	5.63476	0.000706715	0	1.26366	45.4123	19.8946	0.0289373
	WM3629	0	2.17882	23.3349	3.85362	0.00112455	0	1.2486	31.7017	3.65643	0.0010059	0	1.25	40.13	2.17	<0.0001
	Sk-Mel-28	0	4.44784	16.6001	1.7212	0.00690577	0	1.98447	24.7015	2.81883	0.000222507	0	1.98	45.28	2.93	<0.0001
		ASO#1					ASO#2					ASO#3
	PHM	0	0.0343912	1.61664	0.0601996	0.355972	0	0.0920423	0.16517	0.0288687	0.0392743	0	0.0388021	0.0954998	0.0845175	0.0898126
	D04	0	0.0934777	75.1409	0.0467974	0.000612678	0	0.187425	0.899613	0.0155553	0.00684385	0	0.0511721	0.942877	0.00318377	0.000471158
	MM415	0	0.0551851	86.6462	0.0280548	<0.0001	0	0.0269401	0.775227	0.0172747	<0.0001	0	0.0702843	0.732755	0.0830057	0.000178929
	WM3629	0	0.238366	96.3765	0.0440389	0.00857304	0	0.123518	0.990059	0.00183885	0.00257012	0	0.277253	0.755064	0.0276346	0.020465
	Sk-Mel-28	0	0.154031	73.528	0.135832	0.00180997	0	0.0218739	0.916227	0.00844672	<0.0001	0	0.157972	0.65929	0.0393358	0.0071694
	WM1366	0	0.0270835	82.7353	0.0420956	<0.0001	0	0.107031	0.801103	0.0210489	0.00229148	0	0.0628527	0.902269	0.0301586	0.000128367
	VMM39	0	0.0463224	76.4278	0.0598218	<0.0001	0	0.0188118	0.850589	0.0218236	<0.0001	0	0.0455626	0.942531	0.00822212	0.000275766
	Sk-Mel-2	0	0.0581954	77.6381	0.0227983	0.000265861	0	0.0931427	0.946523	0.00380577	0.00158517	0	0.0830294	0.942824	0.00989501	0.00114498
	Hs852.T	0	0.0269642	78.4689	0.0376675	<0.0001	0	0.0156136	0.913114	0.00408437	<0.0001	0	0.0405507	0.914966	0.00640703	0.000248845
	AV5	0	0.0393941	52.2917	0.0972013	0.0026243	0	0.0119562	0.421882	0.152703	0.0201337	0	0.0855852	0.355587	0.0880242	0.00370934
	WM3211	0	0.0706159	58.1581	0.157978	0.00628242	0	0.0177293	0.889879	0.0222146	<0.0001	0	0.0991155	0.883217	0.029749	0.00111414
	Percentage of cell growth reduction of T-RECS-RNA-targeting therapy normalized to Control treatments. Cells were incubated in media with a final oligonucleotide concentration of 50nM for five days (n = 3) and p-values were calculated by Students t-test.

## Sheet: 3
	Supplementary Table 3: Gene Expression Analysis of downregulated Genes between D04-Cells Treated with Non-targeting ASOs and T-RECS Targeting ASOs
	Gene ID	Gene name	log2FoldChange	FDR pvalue
	ENSG00000137491	SLCO2B1	-2.59274	1.13e-25
	ENSG00000071909	MYO3B	-1.95637	0.00118968
	ENSG00000100154	TTC28	-1.81477	5.86e-08
	ENSG00000214456	PLIN5	-1.69846	0.0197316
	ENSG00000196119	OR8A1	-1.673	0.020342
	ENSG00000239268	AC092691.1	-1.64048	0.00568378
	ENSG00000204334	ERICH2	-1.6371	0.0175708
	ENSG00000196376	SLC35F1	-1.61143	3.2e-20
	ENSG00000184856	LINC00308	-1.6094	1.29e-09
	ENSG00000182463	TSHZ2	-1.59808	6.26e-16
	ENSG00000148935	GAS2	-1.59095	0.00214237
	ENSG00000130600	H19	-1.56999	3.22e-29
	ENSG00000237515	SHISA9	-1.56986	2.34e-08
	ENSG00000106278	PTPRZ1	-1.56748	8.61e-22
	ENSG00000204252	HLA-DOA	-1.56661	1.84e-07
	ENSG00000114757	PEX5L	-1.51992	1.34e-35
	ENSG00000261115	TMEM178B	-1.51369	2.82e-30
	ENSG00000174469	CNTNAP2	-1.50992	0.0339012
	ENSG00000165495	PKNOX2	-1.50567	1.2e-07
	ENSG00000188859	FAM78B	-1.49819	3e-22
	ENSG00000155974	GRIP1	-1.48432	2.37e-13
	ENSG00000164106	SCRG1	-1.47714	8.97e-10
	ENSG00000125780	TGM3	-1.46318	0.000555836
	ENSG00000163273	NPPC	-1.46133	0.00513615
	ENSG00000176533	GNG7	-1.459	9.27e-05
	ENSG00000256232	LINC02387	-1.45291	4.34e-05
	ENSG00000167617	CDC42EP5	-1.42861	0.000192688
	ENSG00000144668	ITGA9	-1.41719	1.58e-11
	ENSG00000127954	STEAP4	-1.40458	6.84e-17
	ENSG00000198774	RASSF9	-1.40194	4.93e-10
	ENSG00000065717	TLE2	-1.38255	0.00305398
	ENSG00000266296	ARIH2P1	-1.37762	0.00253004
	ENSG00000185924	RTN4RL1	-1.34556	3.62e-05
	ENSG00000036565	SLC18A1	-1.33718	1.08e-12
	ENSG00000257252	AC124947.1	-1.33042	0.00124296
	ENSG00000223802	CERS1	-1.32574	0.00399016
	ENSG00000225649	AC064875.1	-1.32525	4.83e-19
	ENSG00000213606	AKR1B10P1	-1.31707	1.2e-05
	ENSG00000223764	AL645608.1	-1.30979	1.47e-07
	ENSG00000255864	NA	-1.30375	0.0249527
	ENSG00000231683	AL033397.1	-1.28997	0.00777044
	ENSG00000170153	RNF150	-1.28344	7.47e-18
	ENSG00000249226	SUCLG2P4	-1.27377	0.0400197
	ENSG00000171408	PDE7B	-1.27139	1.2e-14
	ENSG00000145824	CXCL14	-1.26291	3.92e-26
	ENSG00000113361	CDH6	-1.25809	1.05e-09
	ENSG00000116117	PARD3B	-1.25733	1.8e-11
	ENSG00000091129	NRCAM	-1.25597	2.4e-13
	ENSG00000179772	FOXS1	-1.24693	0.0386798
	ENSG00000228651	AC074327.1	-1.24201	3.88e-07
	ENSG00000278616	BEND3P3	-1.24019	0.0011626
	ENSG00000135925	WNT10A	-1.23715	7.21e-05
	ENSG00000260412	AL353746.1	-1.23235	0.00281998
	ENSG00000151322	NPAS3	-1.22502	0.000569027
	ENSG00000271216	LINC01050	-1.2229	0.000428671
	ENSG00000171864	PRND	-1.21506	0.0496233
	ENSG00000148848	ADAM12	-1.21482	7.2e-10
	ENSG00000108846	ABCC3	-1.2128	6.13e-26
	ENSG00000102996	MMP15	-1.21185	7.47e-28
	ENSG00000183580	FBXL7	-1.20853	9.35e-07
	ENSG00000134533	RERG	-1.2041	6.32e-21
	ENSG00000205517	RGL3	-1.20067	1.81e-10
	ENSG00000250995	AL391280.1	-1.1929	0.00405183
	ENSG00000237653	AC026320.2	-1.19234	0.00153794
	ENSG00000196776	CD47	-1.18982	3.62e-33
	ENSG00000280355	AL132656.4	-1.17588	0.0327157
	ENSG00000115596	WNT6	-1.17314	1e-07
	ENSG00000170915	PAQR8	-1.16477	1.05e-12
	ENSG00000111319	SCNN1A	-1.16331	0.0161113
	ENSG00000187955	COL14A1	-1.16216	0.000149681
	ENSG00000184371	CSF1	-1.15814	1.18e-14
	ENSG00000151632	AKR1C2	-1.15749	3e-17
	ENSG00000100239	PPP6R2	-1.15491	6.79e-33
	ENSG00000183682	BMP8A	-1.1354	0.00634108
	ENSG00000171873	ADRA1D	-1.12926	0.0243337
	ENSG00000181444	ZNF467	-1.12657	6.09e-05
	ENSG00000171557	FGG	-1.12275	5.55e-17
	ENSG00000134532	SOX5	-1.11563	6.37e-15
	ENSG00000080573	COL5A3	-1.10808	5.5e-05
	ENSG00000135324	MRAP2	-1.10629	0.0321224
	ENSG00000089356	FXYD3	-1.10201	8.79e-08
	ENSG00000105967	TFEC	-1.09855	0.0249945
	ENSG00000272502	AC104958.2	-1.0985	0.00551312
	ENSG00000248587	GDNF-AS1	-1.09821	0.0124877
	ENSG00000242808	SOX2-OT	-1.09805	0.00664375
	ENSG00000196735	HLA-DQA1	-1.09803	3.44e-13
	ENSG00000102313	ITIH6	-1.09802	0.00825081
	ENSG00000135414	GDF11	-1.09604	4.11e-28
	ENSG00000241168	AC128685.1	-1.09378	0.00854954
	ENSG00000144481	TRPM8	-1.09349	1.07e-10
	ENSG00000230490	AL139383.1	-1.08952	2.29e-05
	ENSG00000204248	COL11A2	-1.08848	1.04e-06
	ENSG00000149564	ESAM	-1.086	0.047658
	ENSG00000174482	LINGO2	-1.08599	4.72e-05
	ENSG00000227471	AKR1B15	-1.08295	8.96e-07
	ENSG00000182050	MGAT4C	-1.08073	1.89e-05
	ENSG00000244694	PTCHD4	-1.08063	5.09e-13
	ENSG00000204655	MOG	-1.07526	0.0431745
	ENSG00000185305	ARL15	-1.07422	3.21e-10
	ENSG00000154162	CDH12	-1.07121	2.73e-09
	ENSG00000169760	NLGN1	-1.06965	1.35e-14
	ENSG00000021826	CPS1	-1.06652	3.59e-12
	ENSG00000163638	ADAMTS9	-1.06624	4.32e-11
	ENSG00000116981	NT5C1A	-1.06503	0.0200993
	ENSG00000259803	SLC22A31	-1.06459	0.000300298
	ENSG00000283563	AC098650.1	-1.06287	0.0350425
	ENSG00000078018	MAP2	-1.06068	5.64e-21
	ENSG00000177570	SAMD12	-1.06062	8.53e-11
	ENSG00000273259	AL049839.2	-1.05974	0.00144951
	ENSG00000091972	CD200	-1.05153	3.58e-08
	ENSG00000165125	TRPV6	-1.04961	1.11e-06
	ENSG00000234352	AC009264.1	-1.04818	0.0176175
	ENSG00000138639	ARHGAP24	-1.04723	1.17e-05
	ENSG00000184005	ST6GALNAC3	-1.04577	4.27e-06
	ENSG00000178662	CSRNP3	-1.04503	0.0176709
	ENSG00000204262	COL5A2	-1.04378	2.14e-20
	ENSG00000104321	TRPA1	-1.04327	2.59e-06
	ENSG00000197892	KIF13B	-1.0421	5.65e-25
	ENSG00000060718	COL11A1	-1.04016	8.06e-16
	ENSG00000117266	CDK18	-1.03668	1.04e-06
	ENSG00000171227	TMEM37	-1.03519	0.017918
	ENSG00000185532	PRKG1	-1.03073	1.42e-05
	ENSG00000166292	TMEM100	-1.02975	1.29e-13
	ENSG00000144278	GALNT13	-1.02882	0.00126804
	ENSG00000183625	CCR3	-1.0285	0.000513654
	ENSG00000176463	SLCO3A1	-1.028	9.71e-20
	ENSG00000153902	LGI4	-1.02296	0.0236444
	ENSG00000170961	HAS2	-1.02244	0.000575118
	ENSG00000154274	C4orf19	-1.02075	0.00105519
	ENSG00000113721	PDGFRB	-1.01777	2.17e-15
	ENSG00000160145	KALRN	-1.01664	2.88e-18
	ENSG00000100346	CACNA1I	-1.01424	7.24e-06
	ENSG00000169744	LDB2	-1.0138	6.05e-08
	ENSG00000152926	ZNF117	-1.01041	0.00187887
	ENSG00000106605	BLVRA	-1.00941	9.22e-14
	ENSG00000156298	TSPAN7	-1.00771	0.0485263
	ENSG00000243679	AC018638.5	-1.0053	0.018454
	ENSG00000177301	KCNA2	-1.0031	0.00466291
	ENSG00000250451	HOXC-AS1	-1.0019	0.0194572
	ENSG00000150760	DOCK1	-1.00182	3.92e-26
	ENSG00000155966	AFF2	-1.00125	4.1e-06
	ENSG00000186480	INSIG1	-1.00074	9.56e-26
	ENSG00000162512	SDC3	-0.998283	2.59e-13
	ENSG00000118322	ATP10B	-0.996549	1.42e-12
	ENSG00000235823	OLMALINC	-0.994501	0.00106728
	ENSG00000231389	HLA-DPA1	-0.985613	2.05e-25
	ENSG00000145362	ANK2	-0.984373	1.33e-15
	ENSG00000215283	HMGB3P24	-0.983292	3.58e-08
	ENSG00000172572	PDE3A	-0.983067	6.57e-07
	ENSG00000065413	ANKRD44	-0.982867	3.46e-06
	ENSG00000164330	EBF1	-0.98179	5.68e-11
	ENSG00000281881	NA	-0.981084	0.000104434
	ENSG00000171502	COL24A1	-0.980699	9.96e-06
	ENSG00000158887	MPZ	-0.977823	3.47e-24
	ENSG00000163618	CADPS	-0.97747	1.7e-20
	ENSG00000099194	SCD	-0.97709	2.23e-19
	ENSG00000171564	FGB	-0.965885	8.28e-06
	ENSG00000084636	COL16A1	-0.965217	2.1e-13
	ENSG00000125931	CITED1	-0.965183	7.49e-12
	ENSG00000114948	ADAM23	-0.959583	1.98e-17
	ENSG00000141744	PNMT	-0.956076	0.00202515
	ENSG00000163513	TGFBR2	-0.95567	6.83e-24
	ENSG00000260001	TGFBR3L	-0.95414	0.0363906
	ENSG00000064999	ANKS1A	-0.951155	9.99e-15
	ENSG00000179532	DNHD1	-0.94858	4.67e-08
	ENSG00000196136	SERPINA3	-0.944921	2.63e-10
	ENSG00000232774	AL355916.1	-0.944685	2.97e-18
	ENSG00000146250	PRSS35	-0.943225	0.0037816
	ENSG00000164125	FAM198B	-0.943211	1.25e-24
	ENSG00000271270	TMCC1-AS1	-0.942559	1.56e-06
	ENSG00000185565	LSAMP	-0.941987	8.27e-14
	ENSG00000253910	PCDHGB2	-0.9415	0.0196625
	ENSG00000198597	ZNF536	-0.940188	2.28e-11
	ENSG00000133519	ZDHHC8P1	-0.93699	0.00711772
	ENSG00000121068	TBX2	-0.936222	1.87e-18
	ENSG00000169418	NPR1	-0.935966	0.000570212
	ENSG00000158270	COLEC12	-0.935784	0.00026297
	ENSG00000105894	PTN	-0.934985	2.87e-06
	ENSG00000129009	ISLR	-0.933948	1.26e-07
	ENSG00000281490	CICP14	-0.93377	1.63e-05
	ENSG00000279400	AC008957.3	-0.933502	0.0047197
	ENSG00000261468	AC096921.2	-0.930539	0.0334076
	ENSG00000105767	CADM4	-0.92958	6.83e-26
	ENSG00000262454	MIR193BHG	-0.928767	0.0186595
	ENSG00000267280	TBX2-AS1	-0.928579	1.18e-09
	ENSG00000116132	PRRX1	-0.928208	2.48e-07
	ENSG00000198074	AKR1B10	-0.924511	1.75e-19
	ENSG00000137727	ARHGAP20	-0.922814	0.00115
	ENSG00000149403	GRIK4	-0.921235	0.00672491
	ENSG00000164418	GRIK2	-0.917319	1.1e-09
	ENSG00000082196	C1QTNF3	-0.917277	0.000100304
	ENSG00000169432	SCN9A	-0.916555	5.78e-13
	ENSG00000134108	ARL8B	-0.911998	1.68e-19
	ENSG00000125848	FLRT3	-0.911875	5.6e-20
	ENSG00000250658	AC097652.1	-0.908963	0.0428172
	ENSG00000137285	TUBB2B	-0.905386	1.26e-08
	ENSG00000163554	SPTA1	-0.902823	3.87e-05
	ENSG00000156475	PPP2R2B	-0.90029	5e-08
	ENSG00000178860	MSC	-0.897816	1.44e-21
	ENSG00000105556	MIER2	-0.896724	3.77e-09
	ENSG00000081189	MEF2C	-0.893934	1.62e-18
	ENSG00000083067	TRPM3	-0.890015	1.11e-08
	ENSG00000162630	B3GALT2	-0.889997	1.69e-09
	ENSG00000221817	PPP3CB-AS1	-0.887441	0.000965227
	ENSG00000101638	ST8SIA5	-0.881999	0.000185969
	ENSG00000133048	CHI3L1	-0.878443	1.02e-16
	ENSG00000248079	DPH6-AS1	-0.877403	0.000516851
	ENSG00000172164	SNTB1	-0.877092	2.11e-24
	ENSG00000082482	KCNK2	-0.87539	0.0215781
	ENSG00000164176	EDIL3	-0.871874	1.5e-07
	ENSG00000196083	IL1RAP	-0.87119	8.72e-18
	ENSG00000258655	ARHGAP5-AS1	-0.870774	1.52e-09
	ENSG00000140285	FGF7	-0.86661	2.62e-08
	ENSG00000162687	KCNT2	-0.865963	0.0279295
	ENSG00000167680	SEMA6B	-0.86474	3.15e-21
	ENSG00000151490	PTPRO	-0.86166	5.6e-10
	ENSG00000106302	HYAL4	-0.861425	0.000210994
	ENSG00000138376	BARD1	-0.857239	6.06e-16
	ENSG00000236651	DLX2-AS1	-0.85686	0.0163802
	ENSG00000162745	OLFML2B	-0.855055	0.00654001
	ENSG00000168874	ATOH8	-0.855038	2.29e-08
	ENSG00000203883	SOX18	-0.854184	0.0111284
	ENSG00000169851	PCDH7	-0.853138	5.68e-21
	ENSG00000166448	TMEM130	-0.853071	5.13e-06
	ENSG00000149212	SESN3	-0.85186	8.07e-16
	ENSG00000244342	LINC00698	-0.850131	0.0306869
	ENSG00000114200	BCHE	-0.849383	1.47e-09
	ENSG00000147434	CHRNA6	-0.849292	0.000770826
	ENSG00000169855	ROBO1	-0.846238	2.31e-15
	ENSG00000112782	CLIC5	-0.845266	0.0365226
	ENSG00000164756	SLC30A8	-0.844196	0.00285517
	ENSG00000152127	MGAT5	-0.843933	9.69e-17
	ENSG00000131094	C1QL1	-0.842974	0.00129908
	ENSG00000112559	MDFI	-0.842066	0.000115494
	ENSG00000103528	SYT17	-0.841907	2.38e-05
	ENSG00000109339	MAPK10	-0.838966	0.0121769
	ENSG00000186376	ZNF75D	-0.838858	1.82e-05
	ENSG00000249669	CARMN	-0.835507	2.05e-08
	ENSG00000183615	FAM167B	-0.834906	0.0419887
	ENSG00000181035	SLC25A42	-0.833295	0.011443
	ENSG00000104324	CPQ	-0.833078	6.92e-08
	ENSG00000189157	FAM47E	-0.830973	0.0271949
	ENSG00000102287	GABRE	-0.829784	4.26e-11
	ENSG00000079931	MOXD1	-0.829598	2.78e-17
	ENSG00000127863	TNFRSF19	-0.828286	1.39e-17
	ENSG00000114646	CSPG5	-0.827965	0.00134643
	ENSG00000213614	HEXA	-0.827812	9.05e-20
	ENSG00000234535	AL161719.1	-0.827421	0.0451085
	ENSG00000097033	SH3GLB1	-0.826787	4.83e-18
	ENSG00000165272	AQP3	-0.825047	1.85e-05
	ENSG00000123684	LPGAT1	-0.824047	9.95e-22
	ENSG00000116991	SIPA1L2	-0.823355	9.19e-12
	ENSG00000159307	SCUBE1	-0.818688	1.59e-09
	ENSG00000072310	SREBF1	-0.815584	6.57e-12
	ENSG00000116774	OLFML3	-0.814766	4.68e-07
	ENSG00000260289	AC093515.1	-0.81389	0.00951575
	ENSG00000256433	AC005840.2	-0.811409	0.0478223
	ENSG00000163823	CCR1	-0.810504	0.0428172
	ENSG00000232353	AC026320.1	-0.810182	0.0127279
	ENSG00000184304	PRKD1	-0.808886	2.4e-09
	ENSG00000108352	RAPGEFL1	-0.807441	0.000530316
	ENSG00000166402	TUB	-0.806742	2.58e-12
	ENSG00000120925	RNF170	-0.806105	3.3e-07
	ENSG00000179104	TMTC2	-0.805987	8.44e-18
	ENSG00000112699	GMDS	-0.805513	2.11e-07
	ENSG00000123739	PLA2G12A	-0.804392	2.91e-15
	ENSG00000100084	HIRA	-0.804011	1.75e-09
	ENSG00000279382	AC018665.1	-0.803829	0.000491018
	ENSG00000187634	SAMD11	-0.800246	9.34e-11
	ENSG00000065361	ERBB3	-0.799388	3.77e-18
	ENSG00000157680	DGKI	-0.799146	1.79e-05
	ENSG00000170381	SEMA3E	-0.798373	0.000165423
	ENSG00000168675	LDLRAD4	-0.798188	1.74e-09
	ENSG00000135363	LMO2	-0.797907	1.46e-05
	ENSG00000168952	STXBP6	-0.795355	1.79e-06
	ENSG00000204272	NBDY	-0.789248	6.24e-09
	ENSG00000184564	SLITRK6	-0.788153	1.77e-09
	ENSG00000144810	COL8A1	-0.788041	1.77e-15
	ENSG00000066382	MPPED2	-0.78768	0.0391813
	ENSG00000164056	SPRY1	-0.786157	2.11e-06
	ENSG00000278910	BANCR	-0.785172	3.35e-06
	ENSG00000172508	CARNS1	-0.783653	0.0354087
	ENSG00000071991	CDH19	-0.781535	6.68e-11
	ENSG00000239282	CASTOR1	-0.779223	0.0318894
	ENSG00000146147	MLIP	-0.779171	0.00401924
	ENSG00000198753	PLXNB3	-0.779	7.99e-06
	ENSG00000162407	PLPP3	-0.778077	1.71e-13
	ENSG00000143341	HMCN1	-0.77742	2.53e-06
	ENSG00000102038	SMARCA1	-0.775695	1.8e-10
	ENSG00000056998	GYG2	-0.774357	8.4e-10
	ENSG00000279717	AC005336.3	-0.774292	0.0281554
	ENSG00000183773	AIFM3	-0.772621	0.000176979
	ENSG00000243224	AC006252.1	-0.772297	0.0197805
	ENSG00000141376	BCAS3	-0.771211	1.9e-14
	ENSG00000143171	RXRG	-0.76861	0.00746875
	ENSG00000106123	EPHB6	-0.766992	1.92e-11
	ENSG00000160307	S100B	-0.765408	1.33e-13
	ENSG00000154310	TNIK	-0.764739	1.36e-13
	ENSG00000021645	NRXN3	-0.764719	3.93e-07
	ENSG00000090971	NAT14	-0.764693	4.18e-10
	ENSG00000144218	AFF3	-0.764283	0.00307443
	ENSG00000164946	FREM1	-0.763836	2.88e-10
	ENSG00000007174	DNAH9	-0.762914	5.98e-05
	ENSG00000185561	TLCD2	-0.762805	1.5e-07
	ENSG00000153944	MSI2	-0.762796	3.27e-17
	ENSG00000148655	LRMDA	-0.760908	3.62e-05
	ENSG00000176406	RIMS2	-0.760166	0.000156993
	ENSG00000167588	GPD1	-0.758503	6.46e-06
	ENSG00000176049	JAKMIP2	-0.758502	8.38e-15
	ENSG00000156427	FGF18	-0.757862	0.00429831
	ENSG00000175538	KCNE3	-0.755804	0.0274814
	ENSG00000183098	GPC6	-0.755361	0.00016001
	ENSG00000112561	TFEB	-0.755024	2.76e-05
	ENSG00000033327	GAB2	-0.754702	6.87e-05
	ENSG00000169933	FRMPD4	-0.753041	0.00105688
	ENSG00000185189	NRBP2	-0.752254	6.33e-10
	ENSG00000196139	AKR1C3	-0.75127	9.05e-09
	ENSG00000101384	JAG1	-0.751011	4.97e-16
	ENSG00000130150	MOSPD2	-0.750805	1.87e-14
	ENSG00000117643	MAN1C1	-0.750029	0.000318073
	ENSG00000116741	RGS2	-0.748307	6.36e-11
	ENSG00000123405	NFE2	-0.747035	0.00984875
	ENSG00000165029	ABCA1	-0.746223	5.96e-16
	ENSG00000143167	GPA33	-0.745868	0.0119737
	ENSG00000183196	CHST6	-0.745177	3.9e-10
	ENSG00000147588	PMP2	-0.744081	0.000169029
	ENSG00000226043	AP000561.1	-0.74251	0.0333239
	ENSG00000185885	IFITM1	-0.741999	0.00178765
	ENSG00000116194	ANGPTL1	-0.740646	0.0218615
	ENSG00000254911	SCARNA9	-0.74059	1.48e-06
	ENSG00000226328	NUP50-AS1	-0.738453	1.23e-05
	ENSG00000260035	AC051619.8	-0.735788	0.0111819
	ENSG00000124766	SOX4	-0.735741	3.72e-09
	ENSG00000183826	BTBD9	-0.734698	6.89e-08
	ENSG00000111728	ST8SIA1	-0.734414	0.0026122
	ENSG00000138795	LEF1	-0.733449	4.88e-07
	ENSG00000112419	PHACTR2	-0.733115	1.69e-09
	ENSG00000091428	RAPGEF4	-0.732572	0.00435783
	ENSG00000182168	UNC5C	-0.732352	1.46e-08
	ENSG00000188738	FSIP2	-0.732085	0.000575889
	ENSG00000082293	COL19A1	-0.732053	8.88e-07
	ENSG00000156103	MMP16	-0.731229	4.03e-15
	ENSG00000243244	STON1	-0.72972	0.000106064
	ENSG00000092758	COL9A3	-0.726674	1.5e-07
	ENSG00000251574	AC099520.1	-0.726215	0.0406174
	ENSG00000130702	LAMA5	-0.725797	8.67e-05
	ENSG00000075213	SEMA3A	-0.725654	4.24e-08
	ENSG00000137266	SLC22A23	-0.724737	6.66e-07
	ENSG00000123700	KCNJ2	-0.724713	0.00177512
	ENSG00000106078	COBL	-0.724615	0.0397005
	ENSG00000170624	SGCD	-0.723371	0.00101474
	ENSG00000185432	METTL7A	-0.72256	1.59e-06
	ENSG00000197959	DNM3	-0.721024	8.46e-08
	ENSG00000128655	PDE11A	-0.720973	0.000191267
	ENSG00000130338	TULP4	-0.719319	0.000205503
	ENSG00000253379	NA	-0.719041	0.00110699
	ENSG00000198624	CCDC69	-0.719034	1.57e-05
	ENSG00000103888	CEMIP	-0.718958	4.19e-08
	ENSG00000187140	FOXD3	-0.718522	5.36e-08
	ENSG00000198964	SGMS1	-0.718148	4.21e-13
	ENSG00000224081	SLC44A3-AS1	-0.717792	0.0227997
	ENSG00000173991	TCAP	-0.717379	0.0470532
	ENSG00000151834	GABRA2	-0.716797	0.0031976
	ENSG00000233215	LINC01687	-0.715978	0.015455
	ENSG00000137764	MAP2K5	-0.715715	0.00585844
	ENSG00000158008	EXTL1	-0.715226	5.06e-08
	ENSG00000114023	FAM162A	-0.714653	8.25e-09
	ENSG00000108387	44443	-0.713356	0.0243337
	ENSG00000155761	SPAG17	-0.710346	0.000731244
	ENSG00000112964	GHR	-0.708071	0.00626024
	ENSG00000267801	AC087289.5	-0.708013	0.0218825
	ENSG00000137460	FHDC1	-0.707218	5.73e-07
	ENSG00000091592	NLRP1	-0.707076	4.7e-08
	ENSG00000054282	SDCCAG8	-0.706615	4.77e-08
	ENSG00000009694	TENM1	-0.705932	3.24e-05
	ENSG00000164764	SBSPON	-0.705048	0.00137663
	ENSG00000172264	MACROD2	-0.70496	0.00090404
	ENSG00000196502	SULT1A1	-0.704518	7.41e-09
	ENSG00000261786	AC006058.1	-0.704423	0.0157783
	ENSG00000060566	CREB3L3	-0.704022	0.0120502
	ENSG00000020181	ADGRA2	-0.70286	2.16e-07
	ENSG00000120658	ENOX1	-0.701896	4.31e-06
	ENSG00000163590	PPM1L	-0.701688	0.000660319
	ENSG00000106526	ACTR3C	-0.701175	0.000238167
	ENSG00000112276	BVES	-0.700809	9.21e-10
	ENSG00000181449	SOX2	-0.700593	1.28e-05
	ENSG00000077380	DYNC1I2	-0.699702	1.13e-10
	ENSG00000171033	PKIA	-0.698486	0.000535838
	ENSG00000213626	LBH	-0.697236	1.32e-05
	ENSG00000235109	ZSCAN31	-0.697191	1.58e-11
	ENSG00000203727	SAMD5	-0.696928	0.000135647
	ENSG00000070731	ST6GALNAC2	-0.696271	3.91e-07
	ENSG00000223865	HLA-DPB1	-0.696008	1.31e-07
	ENSG00000143995	MEIS1	-0.695456	2.75e-07
	ENSG00000120458	MSANTD2	-0.695436	1.38e-05
	ENSG00000283632	EXOC3L2	-0.694677	0.0289928
	ENSG00000272622	AC010735.2	-0.692706	1.79e-06
	ENSG00000134121	CHL1	-0.692684	4.66e-07
	ENSG00000278530	CHMP1B2P	-0.692418	0.000358064
	ENSG00000185760	KCNQ5	-0.691929	0.00369547
	ENSG00000111816	FRK	-0.691126	0.00359284
	ENSG00000106804	C5	-0.690009	0.00341034
	ENSG00000247134	AC090204.1	-0.689481	0.00174026
	ENSG00000278535	DHRS11	-0.687599	1.3e-08
	ENSG00000251129	LINC02506	-0.686965	5.15e-07
	ENSG00000104936	DMPK	-0.685714	4.84e-14
	ENSG00000183853	KIRREL1	-0.684612	6.12e-08
	ENSG00000143512	HHIPL2	-0.684122	0.0192816
	ENSG00000259786	LINC02109	-0.684024	0.0143575
	ENSG00000198121	LPAR1	-0.683038	0.0104303
	ENSG00000079691	CARMIL1	-0.682757	9.1e-12
	ENSG00000164796	CSMD3	-0.682337	0.000516135
	ENSG00000130382	MLLT1	-0.682045	0.000296534
	ENSG00000167676	PLIN4	-0.681897	1.39e-09
	ENSG00000136275	C7orf69	-0.68127	0.0283315
	ENSG00000115556	PLCD4	-0.681193	0.00017198
	ENSG00000205403	CFI	-0.680252	2.74e-09
	ENSG00000162944	RFTN2	-0.680207	0.0293073
	ENSG00000166575	TMEM135	-0.67885	3.25e-09
	ENSG00000240583	AQP1	-0.678447	1.15e-06
	ENSG00000115896	PLCL1	-0.678198	0.00259461
	ENSG00000182752	PAPPA	-0.677601	8.38e-07
	ENSG00000267534	S1PR2	-0.676913	9.72e-07
	ENSG00000196814	MVB12B	-0.676714	5.13e-06
	ENSG00000154529	CNTNAP3B	-0.674944	0.0104303
	ENSG00000166780	C16orf45	-0.674169	4.19e-08
	ENSG00000099998	GGT5	-0.674084	0.0114827
	ENSG00000126803	HSPA2	-0.674063	2.89e-13
	ENSG00000169067	ACTBL2	-0.673074	0.0336056
	ENSG00000128606	LRRC17	-0.671631	1.07e-07
	ENSG00000132535	DLG4	-0.669739	0.000755296
	ENSG00000164175	SLC45A2	-0.669736	3.93e-06
	ENSG00000099957	P2RX6	-0.668572	1.45e-06
	ENSG00000239521	CASTOR3	-0.668343	8.12e-05
	ENSG00000163072	NOSTRIN	-0.667685	0.00540095
	ENSG00000116353	MECR	-0.667592	6.92e-06
	ENSG00000179403	VWA1	-0.667441	0.0133332
	ENSG00000071575	TRIB2	-0.666651	1.56e-14
	ENSG00000184903	IMMP2L	-0.666184	1.43e-07
	ENSG00000171951	SCG2	-0.665891	1.59e-08
	ENSG00000144355	DLX1	-0.665546	9.32e-10
	ENSG00000242574	HLA-DMB	-0.664651	6.11e-07
	ENSG00000164683	HEY1	-0.664518	1.83e-07
	ENSG00000141052	MYOCD	-0.663939	2.14e-05
	ENSG00000163637	PRICKLE2	-0.663906	7.69e-08
	ENSG00000125730	C3	-0.663477	6.33e-10
	ENSG00000198756	COLGALT2	-0.661747	0.000342235
	ENSG00000261379	AC010735.1	-0.661746	0.000131595
	ENSG00000048740	CELF2	-0.661163	0.00614405
	ENSG00000154237	LRRK1	-0.661124	9.51e-05
	ENSG00000243944	AC117386.2	-0.66101	0.00409798
	ENSG00000119943	PYROXD2	-0.660226	7.35e-05
	ENSG00000169499	PLEKHA2	-0.660125	6.96e-14
	ENSG00000185477	GPRIN3	-0.659963	7.18e-08
	ENSG00000116819	TFAP2E	-0.659753	0.0282395
	ENSG00000135842	FAM129A	-0.659103	1.4e-10
	ENSG00000162496	DHRS3	-0.658547	1.6e-10
	ENSG00000121858	TNFSF10	-0.656167	1.05e-05
	ENSG00000139044	B4GALNT3	-0.655746	1.31e-08
	ENSG00000180447	GAS1	-0.654234	3.74e-05
	ENSG00000187678	SPRY4	-0.653663	0.000292853
	ENSG00000223564	CYP4F32P	-0.652725	0.000109167
	ENSG00000270885	RASL10B	-0.65264	0.00014273
	ENSG00000120725	SIL1	-0.652071	1.2e-09
	ENSG00000179583	CIITA	-0.650785	0.000268069
	ENSG00000250337	PURPL	-0.649414	9.12e-07
	ENSG00000011105	TSPAN9	-0.648367	2.89e-06
	ENSG00000044524	EPHA3	-0.647013	5.25e-08
	ENSG00000175899	A2M	-0.646098	1.55e-08
	ENSG00000188177	ZC3H6	-0.644854	0.000246164
	ENSG00000165675	ENOX2	-0.644822	9.86e-09
	ENSG00000159733	ZFYVE28	-0.643602	0.000910061
	ENSG00000175745	NR2F1	-0.643334	0.000480441
	ENSG00000170647	NA	-0.642804	0.0314865
	ENSG00000173930	SLCO4C1	-0.642549	0.0348934
	ENSG00000154122	ANKH	-0.641426	1.55e-08
	ENSG00000104490	NCALD	-0.641146	2.49e-06
	ENSG00000204287	HLA-DRA	-0.641036	4.85e-09
	ENSG00000119699	TGFB3	-0.64078	8.16e-07
	ENSG00000139173	TMEM117	-0.640506	0.00201525
	ENSG00000117069	ST6GALNAC5	-0.639731	0.00348743
	ENSG00000106546	AHR	-0.639059	5.58e-11
	ENSG00000069702	TGFBR3	-0.639026	2.5e-07
	ENSG00000116661	FBXO2	-0.638025	0.00467316
	ENSG00000137868	STRA6	-0.636934	8.98e-08
	ENSG00000189186	DCAF8L2	-0.636552	0.000331576
	ENSG00000100299	ARSA	-0.636332	0.000471913
	ENSG00000203857	HSD3B1	-0.635615	0.00111991
	ENSG00000267284	AC022031.2	-0.635255	0.0163802
	ENSG00000175874	CREG2	-0.635145	0.00617597
	ENSG00000198908	BHLHB9	-0.63474	0.00920042
	ENSG00000120156	TEK	-0.634693	2.1e-06
	ENSG00000106780	MEGF9	-0.634015	3.46e-10
	ENSG00000196739	COL27A1	-0.633525	3.25e-05
	ENSG00000234323	LINC01505	-0.632879	0.000168554
	ENSG00000135362	PRR5L	-0.632755	2.5e-08
	ENSG00000206567	AC022007.1	-0.632712	0.00553683
	ENSG00000133055	MYBPH	-0.632178	0.00106858
	ENSG00000257354	AC048341.1	-0.63207	0.0262913
	ENSG00000157388	CACNA1D	-0.631083	0.018454
	ENSG00000115461	IGFBP5	-0.631019	0.0039529
	ENSG00000248429	FAM198B-AS1	-0.630723	0.0318392
	ENSG00000198909	MAP3K3	-0.629963	6.21e-08
	ENSG00000188153	COL4A5	-0.629282	9.29e-08
	ENSG00000100321	SYNGR1	-0.628843	2.96e-08
	ENSG00000249395	CASC9	-0.627879	2.99e-05
	ENSG00000010810	FYN	-0.627289	2.73e-09
	ENSG00000073417	PDE8A	-0.62629	4.19e-08
	ENSG00000143248	RGS5	-0.626171	5.76e-07
	ENSG00000141441	GAREM1	-0.626106	1.87e-06
	ENSG00000154493	C10orf90	-0.625975	0.000567379
	ENSG00000258932	AL390334.1	-0.625927	0.038868
	ENSG00000135929	CYP27A1	-0.62502	6.22e-09
	ENSG00000172915	NBEA	-0.624884	1.36e-07
	ENSG00000103591	AAGAB	-0.624758	3.46e-10
	ENSG00000138080	EMILIN1	-0.624647	1.41e-08
	ENSG00000188015	S100A3	-0.624545	0.000373847
	ENSG00000115318	LOXL3	-0.623882	2.19e-12
	ENSG00000167566	NCKAP5L	-0.623348	9.13e-05
	ENSG00000158352	SHROOM4	-0.622835	0.000154026
	ENSG00000184557	SOCS3	-0.620552	9.9e-10
	ENSG00000165949	IFI27	-0.619431	0.00330899
	ENSG00000104368	PLAT	-0.619363	2.4e-09
	ENSG00000064687	ABCA7	-0.618469	1.61e-08
	ENSG00000250479	CHCHD10	-0.615312	4.88e-07
	ENSG00000187720	THSD4	-0.613951	0.000522234
	ENSG00000167964	RAB26	-0.612882	1.02e-08
	ENSG00000149294	NCAM1	-0.612594	1.34e-05
	ENSG00000175662	TOM1L2	-0.612582	0.000586554
	ENSG00000132688	NES	-0.611846	2.14e-08
	ENSG00000120659	TNFSF11	-0.611127	2.44e-05
	ENSG00000018236	CNTN1	-0.610306	0.00524917
	ENSG00000003249	DBNDD1	-0.609833	0.000332442
	ENSG00000184384	MAML2	-0.608513	0.0010003
	ENSG00000105711	SCN1B	-0.608016	4.31e-05
	ENSG00000087884	AAMDC	-0.607656	0.00638403
	ENSG00000235501	AC105942.1	-0.607201	0.0451085
	ENSG00000113248	PCDHB15	-0.606894	0.00140379
	ENSG00000144642	RBMS3	-0.606079	5.59e-08
	ENSG00000136158	SPRY2	-0.605897	9.16e-09
	ENSG00000283117	AC004949.1	-0.605582	0.00172902
	ENSG00000239589	LINC00879	-0.605152	0.0270196
	ENSG00000132530	XAF1	-0.604811	0.048825
	ENSG00000185585	OLFML2A	-0.603686	0.00194369
	ENSG00000108515	ENO3	-0.602565	2.11e-05
	ENSG00000186469	GNG2	-0.600268	2.03e-08
	ENSG00000130203	APOE	-0.600071	1.88e-09
	ENSG00000225285	LINC01770	-0.599897	0.0430659
	ENSG00000144847	IGSF11	-0.599409	0.028212
	ENSG00000142687	KIAA0319L	-0.599166	6.34e-11
	ENSG00000177409	SAMD9L	-0.59785	5.37e-10
	ENSG00000247081	BAALC-AS1	-0.594602	0.00604253
	ENSG00000116667	C1orf21	-0.594524	0.000146646
	ENSG00000165948	IFI27L1	-0.594473	0.00116004
	ENSG00000250510	GPR162	-0.593465	0.000741638
	ENSG00000049130	KITLG	-0.592458	4.11e-05
	ENSG00000068024	HDAC4	-0.592279	7.53e-06
	ENSG00000120833	SOCS2	-0.592098	0.00152691
	ENSG00000156869	FRRS1	-0.590614	1.99e-06
	ENSG00000178764	ZHX2	-0.589069	0.00964357
	ENSG00000089041	P2RX7	-0.588874	0.00561631
	ENSG00000130164	LDLR	-0.588008	3.44e-10
	ENSG00000171004	HS6ST2	-0.588004	8.17e-05
	ENSG00000090565	RAB11FIP3	-0.586933	1.29e-07
	ENSG00000007237	GAS7	-0.586387	1.07e-06
	ENSG00000113594	LIFR	-0.586224	1.25e-10
	ENSG00000164761	TNFRSF11B	-0.584481	0.000253866
	ENSG00000011677	GABRA3	-0.584074	0.025758
	ENSG00000006210	CX3CL1	-0.583489	0.0163944
	ENSG00000112146	FBXO9	-0.582543	8.37e-08
	ENSG00000134013	LOXL2	-0.582434	2.8e-09
	ENSG00000204257	HLA-DMA	-0.582042	0.000103226
	ENSG00000113578	FGF1	-0.581683	0.00731041
	ENSG00000237187	NR2F1-AS1	-0.581378	0.0283315
	Gene expression profiling of D04 cells treated with either non-targeting Control ASO or AC004540.4 ASO-1 AC004540.4-inhibition induced significant downregulation in 574 genes. Treatment period was 72 hours (n=3). Cut off for FDR p-values was <0.05, and cut off for log2 fold change was > +1.5 or < -1.5.

## Sheet: 4
	Supplementary Table 4: Gene Expression Analysis of upregulated Genes between D04-Cells Treated with Non-targeting ASOs and T-RECS Targeting ASOs
	Gene ID	Gene name	log2FoldChange	FDR pvalue
	ENSG00000197415	VEPH1	0.580335	1.46e-05
	ENSG00000196754	S100A2	0.580868	0.0037816
	ENSG00000144136	SLC20A1	0.584985	2.77e-09
	ENSG00000110046	ATG2A	0.585833	5.24e-05
	ENSG00000150593	PDCD4	0.586007	0.000122612
	ENSG00000184470	TXNRD2	0.586862	2.35e-09
	ENSG00000143479	DYRK3	0.587612	1.86e-07
	ENSG00000197385	ZNF860	0.587683	1.79e-05
	ENSG00000177873	ZNF619	0.588426	7.88e-05
	ENSG00000279184	NA	0.591966	0.000477169
	ENSG00000126947	ARMCX1	0.596387	1.92e-06
	ENSG00000148908	RGS10	0.597095	0.000122231
	ENSG00000176177	ENTHD1	0.598309	0.0125449
	ENSG00000181773	GPR3	0.598935	0.0301256
	ENSG00000117983	MUC5B	0.598975	0.00119607
	ENSG00000158555	GDPD5	0.600509	0.000821026
	ENSG00000215218	UBE2QL1	0.600666	0.0220143
	ENSG00000158109	TPRG1L	0.603191	6.5e-07
	ENSG00000269906	AL606834.1	0.604301	0.0445312
	ENSG00000222724	RNU2-63P	0.605526	0.0263904
	ENSG00000260941	LINC00622	0.607856	0.0242011
	ENSG00000164535	DAGLB	0.608011	6.28e-09
	ENSG00000105499	PLA2G4C	0.608019	0.00520416
	ENSG00000265843	LINC01029	0.608098	2.32e-09
	ENSG00000197915	HRNR	0.608364	8.73e-05
	ENSG00000127914	AKAP9	0.608976	2.12e-11
	ENSG00000105856	HBP1	0.611567	4.06e-08
	ENSG00000136997	MYC	0.612116	0.00451456
	ENSG00000052749	RRP12	0.614025	1.69e-07
	ENSG00000104419	NDRG1	0.617547	1.9e-10
	ENSG00000137962	ARHGAP29	0.617815	2.68e-08
	ENSG00000214814	FER1L6	0.618079	0.0321137
	ENSG00000145990	GFOD1	0.618714	6.55e-08
	ENSG00000105327	BBC3	0.619011	1.71e-07
	ENSG00000086696	HSD17B2	0.619526	1.7e-06
	ENSG00000280213	UCKL1-AS1	0.620139	0.0157115
	ENSG00000257605	AC073611.1	0.620706	0.0151396
	ENSG00000150782	IL18	0.621193	0.00013879
	ENSG00000129474	AJUBA	0.624058	2.42e-12
	ENSG00000229056	AC020571.1	0.624348	0.00668665
	ENSG00000073711	PPP2R3A	0.625288	3.37e-08
	ENSG00000256223	ZNF10	0.625496	0.000647488
	ENSG00000113645	WWC1	0.626111	5.89e-09
	ENSG00000143507	DUSP10	0.626358	5.22e-11
	ENSG00000185697	MYBL1	0.626561	1.99e-09
	ENSG00000146281	PM20D2	0.62892	1.07e-06
	ENSG00000279541	AC005261.5	0.630184	0.0127167
	ENSG00000096696	DSP	0.63074	9.86e-07
	ENSG00000133169	BEX1	0.631601	8.51e-09
	ENSG00000196155	PLEKHG4	0.632127	6.4e-13
	ENSG00000154589	LY96	0.634482	5.48e-05
	ENSG00000168811	IL12A	0.634991	0.0104854
	ENSG00000106366	SERPINE1	0.638272	2.68e-08
	ENSG00000163818	LZTFL1	0.638395	1.17e-08
	ENSG00000169271	HSPB3	0.638532	0.000275608
	ENSG00000185338	SOCS1	0.640159	0.0410854
	ENSG00000156535	CD109	0.641792	2.47e-07
	ENSG00000273038	AL365203.2	0.64226	0.0144945
	ENSG00000256806	C17orf100	0.644038	0.0100961
	ENSG00000196352	CD55	0.645024	1.41e-11
	ENSG00000158125	XDH	0.645136	0.00684863
	ENSG00000181873	IBA57	0.64965	1.58e-05
	ENSG00000147676	MAL2	0.649759	2.41e-07
	ENSG00000171970	ZNF57	0.649859	0.00995462
	ENSG00000065621	GSTO2	0.650325	0.00257213
	ENSG00000197608	ZNF841	0.652288	1.66e-08
	ENSG00000179431	FJX1	0.653506	5.18e-08
	ENSG00000167646	DNAAF3	0.654731	0.000543195
	ENSG00000104907	TRMT1	0.654994	1.75e-11
	ENSG00000131019	ULBP3	0.655166	0.00920585
	ENSG00000125378	BMP4	0.65701	0.0156327
	ENSG00000229939	AL589880.1	0.657223	0.0274982
	ENSG00000141458	NPC1	0.658569	9.86e-07
	ENSG00000188511	C22orf34	0.661019	0.0006401
	ENSG00000117597	DIEXF	0.661093	3.55e-14
	ENSG00000144655	CSRNP1	0.663722	5.89e-09
	ENSG00000196368	NUDT11	0.66545	0.000183568
	ENSG00000006606	CCL26	0.666661	0.00123778
	ENSG00000224959	AC017002.1	0.667922	0.0209025
	ENSG00000167767	KRT80	0.669671	2.15e-06
	ENSG00000175573	C11orf68	0.672966	2.77e-09
	ENSG00000006459	KDM7A	0.675097	1.52e-08
	ENSG00000181218	HIST3H2A	0.67616	7.68e-09
	ENSG00000154319	FAM167A	0.677121	1.71e-07
	ENSG00000151014	NOCT	0.679055	2.16e-07
	ENSG00000170989	S1PR1	0.680516	0.00106841
	ENSG00000211772	TRBC2	0.681468	0.000522234
	ENSG00000139508	SLC46A3	0.681626	0.00929432
	ENSG00000162772	ATF3	0.68271	1.91e-05
	ENSG00000185022	MAFF	0.684728	6.68e-08
	ENSG00000259345	AC013652.1	0.685853	0.0394107
	ENSG00000196696	AC009022.1	0.68814	0.00122492
	ENSG00000135318	NT5E	0.688863	2.43e-14
	ENSG00000276107	AC037198.1	0.68961	0.0305514
	ENSG00000133639	BTG1	0.690026	1.91e-05
	ENSG00000179598	PLD6	0.696003	4.05e-05
	ENSG00000186472	PCLO	0.697384	0.000247045
	ENSG00000171402	XAGE3	0.699577	0.00933961
	ENSG00000166246	C16orf71	0.702636	0.0327043
	ENSG00000106034	CPED1	0.703495	4.11e-06
	ENSG00000166394	CYB5R2	0.706694	0.00550567
	ENSG00000117595	IRF6	0.707798	5.98e-08
	ENSG00000187801	ZFP69B	0.709262	3.74e-05
	ENSG00000053524	MCF2L2	0.709979	0.0483631
	ENSG00000177181	RIMKLA	0.71102	0.00691231
	ENSG00000163291	PAQR3	0.713377	9.45e-16
	ENSG00000234465	PINLYP	0.713749	0.0366119
	ENSG00000261150	EPPK1	0.714793	0.0343839
	ENSG00000177606	JUN	0.715009	1.01e-10
	ENSG00000133134	BEX2	0.715727	2.61e-08
	ENSG00000156510	HKDC1	0.716983	8.68e-09
	ENSG00000179698	WDR97	0.719459	0.00184029
	ENSG00000183496	MEX3B	0.72291	0.0255099
	ENSG00000076513	ANKRD13A	0.722988	2.39e-14
	ENSG00000101680	LAMA1	0.727109	8.26e-09
	ENSG00000134955	SLC37A2	0.729359	4.43e-10
	ENSG00000178695	KCTD12	0.729786	3.67e-07
	ENSG00000113739	STC2	0.733878	1.14e-14
	ENSG00000231298	LINC00704	0.736628	0.0396673
	ENSG00000082497	SERTAD4	0.73707	4.48e-05
	ENSG00000197872	FAM49A	0.737795	1.25e-06
	ENSG00000268713	AC005261.3	0.73909	0.0494528
	ENSG00000110721	CHKA	0.740153	1.95e-08
	ENSG00000153237	CCDC148	0.744986	0.006145
	ENSG00000260896	LINC02170	0.745531	2.77e-10
	ENSG00000119986	AVPI1	0.746885	3.05e-06
	ENSG00000140678	ITGAX	0.75009	0.000219793
	ENSG00000117472	TSPAN1	0.751752	0.0190084
	ENSG00000258754	LINC01579	0.755548	0.000587205
	ENSG00000169085	C8orf46	0.755657	0.00159764
	ENSG00000225339	AL354740.1	0.756706	0.047658
	ENSG00000268001	CARD8-AS1	0.757313	0.000101283
	ENSG00000187193	MT1X	0.758114	6.31e-09
	ENSG00000127528	KLF2	0.760239	7.6e-05
	ENSG00000115008	IL1A	0.763225	0.000908765
	ENSG00000110031	LPXN	0.763282	5.28e-12
	ENSG00000180071	ANKRD18A	0.764918	0.00161768
	ENSG00000070182	SPTB	0.765622	0.000765277
	ENSG00000153234	NR4A2	0.766436	0.00117166
	ENSG00000167286	CD3D	0.767018	0.016575
	ENSG00000167601	AXL	0.770137	1.14e-13
	ENSG00000095383	TBC1D2	0.770926	1.13e-08
	ENSG00000075618	FSCN1	0.776571	3.61e-10
	ENSG00000070669	ASNS	0.776597	3.46e-15
	ENSG00000132846	ZBED3	0.777962	0.0348845
	ENSG00000146054	TRIM7	0.778693	0.0151427
	ENSG00000166073	GPR176	0.784092	1.83e-13
	ENSG00000187601	MAGEH1	0.78583	3.47e-11
	ENSG00000125637	PSD4	0.789867	9.07e-06
	ENSG00000179913	B3GNT3	0.790419	4.53e-05
	ENSG00000135549	PKIB	0.791705	0.00165873
	ENSG00000164604	GPR85	0.792263	0.000979121
	ENSG00000085563	ABCB1	0.795488	0.0142165
	ENSG00000162458	FBLIM1	0.796693	8.51e-05
	ENSG00000140941	MAP1LC3B	0.79685	3.34e-09
	ENSG00000087074	PPP1R15A	0.800673	2.08e-18
	ENSG00000271643	AC112220.4	0.801342	0.00596817
	ENSG00000145194	ECE2	0.801873	6.9e-13
	ENSG00000072041	SLC6A15	0.805333	9.15e-14
	ENSG00000162413	KLHL21	0.805937	2.97e-18
	ENSG00000188372	ZP3	0.809896	0.00025212
	ENSG00000226312	CFLAR-AS1	0.812436	0.0245963
	ENSG00000197632	SERPINB2	0.812676	2.13e-08
	ENSG00000205426	KRT81	0.813905	4.02e-11
	ENSG00000122912	SLC25A16	0.814304	2.85e-09
	ENSG00000099834	CDHR5	0.814367	0.0224803
	ENSG00000138772	ANXA3	0.816579	2.2e-12
	ENSG00000105929	ATP6V0A4	0.820715	1.09e-07
	ENSG00000136244	IL6	0.82091	0.000276391
	ENSG00000086730	LAT2	0.821535	0.000419187
	ENSG00000112183	RBM24	0.823749	0.00529331
	ENSG00000144824	PHLDB2	0.827658	8.87e-21
	ENSG00000146648	EGFR	0.830474	0.0102175
	ENSG00000157168	NRG1	0.83576	0.000107645
	ENSG00000226380	AC016831.1	0.837537	6.86e-16
	ENSG00000122133	PAEP	0.840479	0.00195391
	ENSG00000182324	KCNJ14	0.841577	0.000837086
	ENSG00000143322	ABL2	0.844732	8.27e-18
	ENSG00000145088	EAF2	0.847062	0.00588388
	ENSG00000167972	ABCA3	0.848903	0.0271556
	ENSG00000125148	MT2A	0.849194	5.92e-17
	ENSG00000178150	ZNF114	0.850673	6.42e-13
	ENSG00000100385	IL2RB	0.853667	0.0442086
	ENSG00000100994	PYGB	0.855675	1.96e-19
	ENSG00000280046	AC104581.4	0.856385	0.0123255
	ENSG00000119737	GPR75	0.860387	0.00854031
	ENSG00000198857	HSD3BP5	0.860568	0.00185187
	ENSG00000159167	STC1	0.8653	3.64e-17
	ENSG00000135437	RDH5	0.867611	3.45e-05
	ENSG00000260160	AC011468.1	0.872073	0.0273439
	ENSG00000183780	SLC35F3	0.879096	0.0432431
	ENSG00000147174	GCNA	0.879667	0.00542166
	ENSG00000100031	GGT1	0.880649	6.23e-11
	ENSG00000271020	AC112220.2	0.88136	0.0108758
	ENSG00000143365	RORC	0.882521	7.14e-05
	ENSG00000163803	PLB1	0.886902	0.00010897
	ENSG00000235961	PNMA6A	0.886949	0.0311852
	ENSG00000283235	AC139493.2	0.888217	0.0203616
	ENSG00000129910	CDH15	0.892104	2.72e-08
	ENSG00000248375	AC104066.1	0.89412	0.0488993
	ENSG00000134363	FST	0.894689	0.000382419
	ENSG00000100867	DHRS2	0.895348	4.33e-08
	ENSG00000111344	RASAL1	0.895981	0.00266215
	ENSG00000270011	ZNF559-ZNF177	0.896471	0.00596262
	ENSG00000143367	TUFT1	0.898414	2.38e-17
	ENSG00000169715	MT1E	0.89976	2.48e-15
	ENSG00000108932	SLC16A6	0.909989	4.55e-11
	ENSG00000224596	ZMIZ1-AS1	0.911277	0.00592949
	ENSG00000165879	FRAT1	0.914606	0.00638312
	ENSG00000226887	ERVMER34-1	0.922213	0.0269863
	ENSG00000280744	LINC01173	0.925435	0.00661043
	ENSG00000105383	CD33	0.928968	0.000306466
	ENSG00000235884	LINC00941	0.929195	5.13e-06
	ENSG00000152409	JMY	0.932312	1.13e-16
	ENSG00000169548	ZNF280A	0.937206	2.54e-08
	ENSG00000060762	MPC1	0.939451	1.19e-07
	ENSG00000135636	DYSF	0.939622	0.0189607
	ENSG00000176723	ZNF843	0.940718	0.0117962
	ENSG00000049759	NEDD4L	0.947616	2.57e-12
	ENSG00000023445	BIRC3	0.948403	2.2e-09
	ENSG00000163050	COQ8A	0.94887	3.88e-23
	ENSG00000245522	AC026250.1	0.950682	0.00772636
	ENSG00000164744	SUN3	0.951789	8.63e-05
	ENSG00000081923	ATP8B1	0.952218	0.0025259
	ENSG00000145358	DDIT4L	0.954668	0.0410854
	ENSG00000246273	SBF2-AS1	0.95739	3.1e-06
	ENSG00000229953	AL590666.2	0.963608	0.000408672
	ENSG00000175894	TSPEAR	0.966216	0.0472999
	ENSG00000128564	VGF	0.969103	5.55e-17
	ENSG00000140459	CYP11A1	0.969771	0.028428
	ENSG00000121769	FABP3	0.972382	3.01e-07
	ENSG00000223949	ROR1-AS1	0.973222	1.24e-06
	ENSG00000174567	GOLT1A	0.975423	4.96e-06
	ENSG00000184860	SDR42E1	0.976162	0.000221307
	ENSG00000166455	C16orf46	0.97642	0.00286436
	ENSG00000138675	FGF5	0.978481	2.39e-14
	ENSG00000204792	LINC01291	0.982412	1.67e-10
	ENSG00000185664	PMEL	0.98308	1.49e-10
	ENSG00000133665	DYDC2	0.987042	0.000544567
	ENSG00000103154	NECAB2	0.987068	0.000237827
	ENSG00000080166	DCT	0.987414	5.61e-08
	ENSG00000271664	AC004890.3	0.987895	0.0298725
	ENSG00000090382	LYZ	0.99009	0.000859391
	ENSG00000108798	ABI3	0.991306	0.0164573
	ENSG00000235034	C19orf81	0.994811	0.026413
	ENSG00000237624	OXCT2P1	1.00991	0.0210768
	ENSG00000163254	CRYGC	1.01368	0.0271949
	ENSG00000232355	AL603650.1	1.0147	0.0151396
	ENSG00000124374	PAIP2B	1.01519	0.0363906
	ENSG00000163376	KBTBD8	1.01686	1.32e-12
	ENSG00000136167	LCP1	1.02135	8.56e-18
	ENSG00000164778	EN2	1.02771	3.88e-10
	ENSG00000167711	SERPINF2	1.03602	0.0213518
	ENSG00000159166	LAD1	1.03775	3.5e-06
	ENSG00000137393	RNF144B	1.03962	3.35e-09
	ENSG00000267577	AC010327.3	1.03993	0.00853582
	ENSG00000249846	LINC02021	1.04012	0.0156003
	ENSG00000173702	MUC13	1.04231	1.69e-16
	ENSG00000114854	TNNC1	1.04345	7.29e-05
	ENSG00000254634	SMG1P6	1.0445	0.0141064
	ENSG00000119508	NR4A3	1.04551	0.00011302
	ENSG00000214274	ANG	1.04685	0.00098752
	ENSG00000166923	GREM1	1.0472	0.0296789
	ENSG00000134242	PTPN22	1.05142	7.61e-07
	ENSG00000168497	CAVIN2	1.05265	0.0320049
	ENSG00000234155	LINC02535	1.05373	0.00333045
	ENSG00000099812	MISP	1.05802	5.61e-05
	ENSG00000125538	IL1B	1.0587	0.00695638
	ENSG00000276850	AC245041.2	1.06018	5.27e-14
	ENSG00000237596	AL138828.1	1.06027	0.00367852
	ENSG00000095752	IL11	1.06387	1.29e-09
	ENSG00000269896	AL513477.1	1.06581	0.000994188
	ENSG00000230836	LINC01293	1.06606	7.83e-13
	ENSG00000198821	CD247	1.06952	0.0140117
	ENSG00000130477	UNC13A	1.07115	1.46e-05
	ENSG00000189410	SH2D5	1.07997	2.1e-08
	ENSG00000238062	SPATA3-AS1	1.08152	0.0107892
	ENSG00000189280	GJB5	1.08823	0.0140117
	ENSG00000180914	OXTR	1.09319	2.82e-06
	ENSG00000120129	DUSP1	1.09411	1.19e-18
	ENSG00000138356	AOX1	1.09873	4.75e-07
	ENSG00000221866	PLXNA4	1.10071	0.00147294
	ENSG00000198223	CSF2RA	1.10289	0.0197251
	ENSG00000184792	OSBP2	1.10561	2.82e-09
	ENSG00000272405	AL365181.3	1.11179	0.0385753
	ENSG00000128422	KRT17	1.11617	0.037531
	ENSG00000122861	PLAU	1.11847	8.91e-19
	ENSG00000129170	CSRP3	1.12151	0.00174516
	ENSG00000197106	SLC6A17	1.129	5.11e-07
	ENSG00000117148	ACTL8	1.13279	0.0265589
	ENSG00000163395	IGFN1	1.13445	0.00116892
	ENSG00000188910	GJB3	1.13587	5.48e-06
	ENSG00000125144	MT1G	1.13588	0.00342942
	ENSG00000129990	SYT5	1.13922	0.024374
	ENSG00000127325	BEST3	1.14042	0.0430659
	ENSG00000163623	NKX6-1	1.14729	5.69e-05
	ENSG00000164520	RAET1E	1.14745	2.24e-10
	ENSG00000251127	AC091173.1	1.14897	0.00118126
	ENSG00000058335	RASGRF1	1.15223	0.000114667
	ENSG00000134160	TRPM1	1.15521	0.00199684
	ENSG00000170476	MZB1	1.15844	0.00067295
	ENSG00000236345	AL354719.2	1.1602	0.000743471
	ENSG00000121797	CCRL2	1.16164	5.11e-07
	ENSG00000234498	RPL13AP20	1.16244	0.000202908
	ENSG00000144821	MYH15	1.16278	1.18e-12
	ENSG00000095203	EPB41L4B	1.16483	1.6e-12
	ENSG00000172548	NIPAL4	1.16561	0.0170656
	ENSG00000140519	RHCG	1.16628	0.00652445
	ENSG00000149418	ST14	1.17029	0.0294272
	ENSG00000158023	WDR66	1.17381	5.87e-09
	ENSG00000166111	SVOP	1.17752	0.0299642
	ENSG00000236969	GGT8P	1.18103	0.00708079
	ENSG00000197646	PDCD1LG2	1.19199	2.18e-07
	ENSG00000267107	PCAT19	1.19306	0.000300298
	ENSG00000101187	SLCO4A1	1.20163	0.00915405
	ENSG00000124249	KCNK15	1.20264	0.000767836
	ENSG00000112195	TREML2	1.20489	0.0449287
	ENSG00000143217	NECTIN4	1.20635	6e-05
	ENSG00000102003	SYP	1.21139	5.51e-07
	ENSG00000050438	SLC4A8	1.21491	1.04e-06
	ENSG00000141469	SLC14A1	1.21688	1.25e-24
	ENSG00000082556	OPRK1	1.21969	0.0158915
	ENSG00000120217	CD274	1.2256	2.38e-13
	ENSG00000197279	ZNF165	1.22617	9.49e-07
	ENSG00000173237	C11orf86	1.23343	0.00149405
	ENSG00000162641	AKNAD1	1.23847	0.0237041
	ENSG00000167083	GNGT2	1.24149	4.31e-05
	ENSG00000187994	RINL	1.2423	8.2e-09
	ENSG00000137709	POU2F3	1.24391	0.00575943
	ENSG00000230002	ALMS1-IT1	1.24699	1.21e-06
	ENSG00000228624	HDAC2-AS2	1.25617	0.00279812
	ENSG00000198576	ARC	1.25694	5.82e-15
	ENSG00000167895	TMC8	1.2588	7.13e-05
	ENSG00000099338	CATSPERG	1.25944	0.000168549
	ENSG00000273760	AC245041.1	1.26066	6.78e-13
	ENSG00000186205	44256	1.2735	2.4e-09
	ENSG00000162896	PIGR	1.27373	1.99e-05
	ENSG00000254842	LINC02551	1.27413	0.000849911
	ENSG00000157557	ETS2	1.27873	5.09e-13
	ENSG00000142910	TINAGL1	1.28676	1.76e-05
	ENSG00000231419	LINC00689	1.29001	5.67e-10
	ENSG00000162510	MATN1	1.2943	0.00383244
	ENSG00000264230	ANXA8L1	1.29889	1.9e-08
	ENSG00000108309	RUNDC3A	1.30155	1.06e-09
	ENSG00000269927	AC004817.3	1.30341	9.38e-06
	ENSG00000119547	ONECUT2	1.30577	0.0373344
	ENSG00000182866	LCK	1.30749	0.0259553
	ENSG00000146070	PLA2G7	1.3118	0.000613079
	ENSG00000165606	DRGX	1.31211	0.00402871
	ENSG00000188818	ZDHHC11	1.32205	0.042499
	ENSG00000248596	AC139491.2	1.32206	0.000676526
	ENSG00000167861	HID1	1.32539	0.041996
	ENSG00000132718	SYT11	1.32554	3.93e-49
	ENSG00000198573	SPANXC	1.33089	0.0158451
	ENSG00000258590	NBEAP1	1.33833	0.00271245
	ENSG00000240476	LINC00973	1.33899	1.23e-21
	ENSG00000186310	NAP1L3	1.33939	6.33e-07
	ENSG00000259518	LINC01583	1.34801	0.000379057
	ENSG00000169252	ADRB2	1.35416	3.98e-17
	ENSG00000117152	RGS4	1.36575	5.63e-07
	ENSG00000147394	ZNF185	1.36711	6.31e-09
	ENSG00000179817	MRGPRX4	1.36715	0.0209025
	ENSG00000185567	AHNAK2	1.37879	2.31e-22
	ENSG00000182795	C1orf116	1.38153	6.45e-08
	ENSG00000113555	PCDH12	1.3864	1.4e-06
	ENSG00000169908	TM4SF1	1.38947	1.41e-44
	ENSG00000163827	LRRC2	1.39356	0.00443017
	ENSG00000181126	HLA-V	1.39764	2.12e-06
	ENSG00000165215	CLDN3	1.40162	0.000140416
	ENSG00000166396	SERPINB7	1.41475	1.6e-34
	ENSG00000272068	AL365181.2	1.42175	0.00219796
	ENSG00000258998	LINC02302	1.42382	0.0249527
	ENSG00000231131	LINC01468	1.43251	3.51e-07
	ENSG00000186047	DLEU7	1.43827	0.00174088
	ENSG00000277778	PGM5P2	1.44665	4.76e-12
	ENSG00000268758	ADGRE4P	1.45131	0.0145098
	ENSG00000153233	PTPRR	1.4591	4.22e-16
	ENSG00000205038	PKHD1L1	1.46049	0.0239479
	ENSG00000181790	ADGRB1	1.47211	0.000199354
	ENSG00000205683	DPF3	1.47293	0.00462383
	ENSG00000237870	AC073130.1	1.47427	0.000113397
	ENSG00000264301	LINC01444	1.47875	0.00481133
	ENSG00000082126	MPP4	1.47935	1.4e-12
	ENSG00000177699	AC011944.1	1.48125	0.0323748
	ENSG00000175746	C15orf54	1.48886	2.52e-08
	ENSG00000198574	SH2D1B	1.4945	1.06e-05
	ENSG00000111348	ARHGDIB	1.50073	3.14e-08
	ENSG00000235314	LINC00957	1.50334	1.93e-09
	ENSG00000184368	MAP7D2	1.51269	0.0034585
	ENSG00000265190	ANXA8	1.51283	3.58e-07
	ENSG00000126860	EVI2A	1.51413	0.0320235
	ENSG00000002079	MYH16	1.51419	0.00517769
	ENSG00000240244	GAPDHP33	1.51435	0.00194723
	ENSG00000156265	MAP3K7CL	1.53004	0.000668241
	ENSG00000101197	BIRC7	1.54	0.000100619
	ENSG00000229563	LINC01204	1.54317	0.000618927
	ENSG00000233521	LINC01638	1.54375	6.4e-07
	ENSG00000186642	PDE2A	1.55276	1.22e-14
	ENSG00000253227	AC090192.2	1.56092	0.000105148
	ENSG00000256982	AC135782.1	1.56338	1.01e-05
	ENSG00000236719	OVAAL	1.57228	2.14e-14
	ENSG00000283517	AC005144.1	1.57828	0.00427382
	ENSG00000182261	NLRP10	1.58448	0.0018196
	ENSG00000163833	FBXO40	1.58874	0.0486281
	ENSG00000171346	KRT15	1.605	1.27e-11
	ENSG00000139973	SYT16	1.61988	0.0093166
	ENSG00000189001	SBSN	1.62069	0.00253022
	ENSG00000166922	SCG5	1.62096	1.58e-31
	ENSG00000166816	LDHD	1.6229	4.66e-05
	ENSG00000233221	AC133785.1	1.6274	0.0060912
	ENSG00000275216	AL161431.1	1.63078	9.2e-08
	ENSG00000167992	VWCE	1.63859	0.000183099
	ENSG00000160255	ITGB2	1.64637	0.0145178
	ENSG00000148346	LCN2	1.64699	0.0101892
	ENSG00000234805	AC090505.1	1.65629	0.000706399
	ENSG00000106952	TNFSF8	1.66031	7.69e-05
	ENSG00000260653	AC237221.1	1.66489	0.0274696
	ENSG00000179242	CDH4	1.66833	0.0480905
	ENSG00000165105	RASEF	1.67387	8.45e-24
	ENSG00000181652	ATG9B	1.67444	3.04e-12
	ENSG00000170498	KISS1	1.6787	2.54e-06
	ENSG00000142619	PADI3	1.7082	2.8e-09
	ENSG00000167984	NLRC3	1.71269	0.000424895
	ENSG00000187800	PEAR1	1.72643	2.52e-07
	ENSG00000196557	CACNA1H	1.73262	0.0192298
	ENSG00000175920	DOK7	1.74127	0.00372572
	ENSG00000243742	RPLP0P2	1.74384	3.4e-15
	ENSG00000240602	AADACP1	1.74415	4.72e-08
	ENSG00000105877	DNAH11	1.74955	6.28e-08
	ENSG00000184515	BEX5	1.77838	4.14e-10
	ENSG00000197181	PIWIL2	1.78652	2.14e-07
	ENSG00000115423	DNAH6	1.79795	3.2e-09
	ENSG00000149968	MMP3	1.81456	1.16e-10
	ENSG00000255145	STX17-AS1	1.8172	0.00623755
	ENSG00000230439	AL512488.1	1.8236	9.04e-09
	ENSG00000172137	CALB2	1.83913	4.42e-10
	ENSG00000231802	AC009502.2	1.84712	0.00453718
	ENSG00000260604	AL590004.4	1.8531	9.68e-29
	ENSG00000240891	PLCXD2	1.88158	1.6e-64
	ENSG00000106018	VIPR2	1.90991	0.00394584
	ENSG00000170454	KRT75	1.91451	8.52e-08
	ENSG00000164746	C7orf57	1.91714	8.99e-07
	ENSG00000238266	LINC00707	1.93638	2.89e-11
	ENSG00000248964	AC131254.1	2.00012	0.00806037
	ENSG00000133083	DCLK1	2.00077	2.09e-13
	ENSG00000189320	FAM180A	2.04683	0.00462113
	ENSG00000155961	RAB39B	2.06024	3.62e-10
	ENSG00000179046	TRIML2	2.0813	0.000316519
	ENSG00000144583	44259	2.09525	7.57e-17
	ENSG00000197046	SIGLEC15	2.10125	0.00732312
	ENSG00000125740	FOSB	2.19102	5.99e-21
	ENSG00000167642	SPINT2	2.19207	1.45e-05
	ENSG00000124343	XG	2.25553	0.000173821
	ENSG00000175841	FAM172BP	2.27295	3.99e-05
	ENSG00000007314	SCN4A	2.30069	5.75e-08
	ENSG00000167751	KLK2	2.3206	0.00189211
	ENSG00000222047	C10orf55	2.33094	0.00259258
	ENSG00000111305	GSG1	2.33153	2.32e-08
	ENSG00000123569	H2BFWT	2.33567	0.000609832
	ENSG00000123977	DAW1	2.338	0.000638929
	ENSG00000258791	LINC00520	2.38005	2.11e-26
	ENSG00000162892	IL24	2.41222	1.32e-124
	ENSG00000167850	CD300C	2.47445	5.6e-13
	ENSG00000162723	SLAMF9	2.4871	4.45e-05
	ENSG00000162711	NLRP3	2.51504	2.81e-06
	ENSG00000142623	PADI1	2.56646	0.000623371
	ENSG00000283646	LINC02009	2.6101	9.69e-17
	ENSG00000217825	AC099552.1	2.6191	2e-07
	ENSG00000047617	ANO2	2.64293	1.47e-12
	ENSG00000114204	SERPINI2	2.64495	0.00025487
	ENSG00000283265	AL356234.3	2.66787	5.27e-09
	ENSG00000157087	ATP2B2	2.6809	0.000329257
	ENSG00000154133	ROBO4	2.69213	1.05e-06
	ENSG00000145113	MUC4	2.70573	9.17e-22
	ENSG00000026751	SLAMF7	2.8213	1.11e-36
	ENSG00000155093	PTPRN2	2.84439	2.32e-05
	ENSG00000078549	ADCYAP1R1	2.87042	2.17e-09
	ENSG00000260220	CCDC187	2.88077	0.000166792
	ENSG00000257495	KRT73-AS1	2.88752	8.75e-06
	ENSG00000101203	COL20A1	2.95135	7.89e-05
	ENSG00000164266	SPINK1	3.07038	2.25e-28
	ENSG00000131737	KRT34	3.32035	1.5e-06
	ENSG00000126217	MCF2L	3.36665	2.32e-05
	ENSG00000183778	B3GALT5	3.37957	7.85e-16
	ENSG00000100368	CSF2RB	3.67232	0.000108627
	ENSG00000153531	ADPRHL1	3.70574	1.47e-79
	ENSG00000120279	MYCT1	3.86306	1.93e-05
	ENSG00000135750	KCNK1	4.66793	1.38e-05
	ENSG00000179148	ALOXE3	4.94028	0.000200717
	ENSG00000130294	KIF1A	6.60377	2.8e-06
	ENSG00000171487	NLRP5	6.997	3.83e-07
	ENSG00000163295	ALPI	7.15281	4.68e-07
	ENSG00000110244	APOA4	7.54692	2.35e-08
	Gene expression profiling of D04 cells treated with either non-targeting Control ASO or AC004540.4 ASO-1 AC004540.4-inhibition induced significant upregulation in 493 genes. Treatment period was 72 hours (n=3). Cut off for FDR p-values was <0.05, and cut off for log2 fold change was > +1.5 or < -1.5.

## Sheet: 5
	Supplementary Table 5: DAVID functional clustering analysis
	DAVID functional clustering analysis of upregulated genes
	Category	Term	p-value	Genes	Fold Enrichment
	Annotation Cluster 1 Enrichment Score: 2.12
	GOTERM_MF_DIRECT	GO:0004713~protein tyrosine kinase activity	0.00490092	ENSG00000182866, ENSG00000143479, ENSG00000146648, ENSG00000198223, ENSG00000100368, ENSG00000157168, ENSG00000138675, ENSG00000143322, ENSG00000167601	3.42013
	GOTERM_MF_DIRECT	GO:0005088~Ras guanyl-nucleotide exchange factor activity	0.00778388	ENSG00000146648, ENSG00000058335, ENSG00000198223, ENSG00000127914, ENSG00000100368, ENSG00000157168, ENSG00000100385, ENSG00000138675	3.51596
	GOTERM_BP_DIRECT	GO:0018108~peptidyl-tyrosine phosphorylation	0.0113897	ENSG00000143479, ENSG00000108798, ENSG00000146648, ENSG00000198223, ENSG00000100368, ENSG00000157168, ENSG00000138675, ENSG00000143322, ENSG00000167601	2.95738
	DAVID functional clustering analysis of downregulated genes
	Annotation Cluster 1 Enrichment Score: 2.97
	GOTERM_CC_DIRECT	GO:0005581~collagen trimer	1.96758e-05	ENSG00000196739, ENSG00000158270, ENSG00000188153, ENSG00000131094, ENSG00000204248, ENSG00000060718, ENSG00000138080, ENSG00000082196, ENSG00000204262, ENSG00000171502, ENSG00000187955, ENSG00000082293	5.16749
	GOTERM_CC_DIRECT	GO:0005788~endoplasmic reticulum lumen	2.99171e-05	ENSG00000060718, ENSG00000198756, ENSG00000084636, ENSG00000204262, ENSG00000171502, ENSG00000115596, ENSG00000114200, ENSG00000144810, ENSG00000196739, ENSG00000188153, ENSG00000120725, ENSG00000080573, ENSG00000204248, ENSG00000100299, ENSG00000092758, ENSG00000187955, ENSG00000082293	3.50779
	GOTERM_MF_DIRECT	GO:0005201~extracellular matrix structural constituent	4.30282e-05	ENSG00000196739, ENSG00000188153, ENSG00000204248, ENSG00000080573, ENSG00000060718, ENSG00000133048, ENSG00000204262, ENSG00000171502, ENSG00000187955, ENSG00000082293	5.92836
	GOTERM_BP_DIRECT	GO:0030574~collagen catabolic process	0.000236273	ENSG00000144810, ENSG00000156103, ENSG00000188153, ENSG00000204248, ENSG00000080573, ENSG00000102996, ENSG00000060718, ENSG00000204262, ENSG00000082293	5.416
	KEGG_PATHWAY	hsa04974:Protein digestion and absorption	0.000937587	ENSG00000196739, ENSG00000188153, ENSG00000204248, ENSG00000080573, ENSG00000060718, ENSG00000092758, ENSG00000175538, ENSG00000204262, ENSG00000171502, ENSG00000187955	3.90852
	KEGG_PATHWAY	hsa04151:PI3K-Akt signaling pathway	0.00223029	ENSG00000198121, ENSG00000156475, ENSG00000112964, ENSG00000113578, ENSG00000113721, ENSG00000060718, ENSG00000176533, ENSG00000156427, ENSG00000204262, ENSG00000171502, ENSG00000060566, ENSG00000144668, ENSG00000196739, ENSG00000184371, ENSG00000188153, ENSG00000140285, ENSG00000080573, ENSG00000204248, ENSG00000186469, ENSG00000049130, ENSG00000120156	2.09361
	GOTERM_BP_DIRECT	GO:0030199~collagen fibril organization	0.00317699	ENSG00000204248, ENSG00000080573, ENSG00000134013, ENSG00000060718, ENSG00000204262, ENSG00000187955	5.92519
	KEGG_PATHWAY	hsa04512:ECM-receptor interaction	0.00351942	ENSG00000144668, ENSG00000196739, ENSG00000188153, ENSG00000204248, ENSG00000080573, ENSG00000060718, ENSG00000196776, ENSG00000204262, ENSG00000171502	3.5581
	KEGG_PATHWAY	hsa04611:Platelet activation	0.0127947	ENSG00000196739, ENSG00000204248, ENSG00000080573, ENSG00000185532, ENSG00000060718, ENSG00000171564, ENSG00000010810, ENSG00000171557, ENSG00000204262, ENSG00000171502	2.64577
	KEGG_PATHWAY	hsa05146:Amoebiasis	0.0334909	ENSG00000119699, ENSG00000196739, ENSG00000188153, ENSG00000204248, ENSG00000080573, ENSG00000060718, ENSG00000204262, ENSG00000171502	2.59585
	KEGG_PATHWAY	hsa04510:Focal adhesion	0.0362363	ENSG00000109339, ENSG00000144668, ENSG00000196739, ENSG00000188153, ENSG00000204248, ENSG00000080573, ENSG00000113721, ENSG00000060718, ENSG00000010810, ENSG00000150760, ENSG00000204262, ENSG00000171502	2.00359
	Top enriched annotation clusters of DAVID functional clustering from differentially expressed genes, derived from RNAseq of D04 cells treated with either Control ASO or T-RECS ASO.

## Sheet: 6
		Supplementary Table 6: Tumor size and weight of mice
		Tumor volume (mm3)					Mouse weight (g)
		D04 cell line
		600ug ASO/week, unasissted delivery
		Control ASO		T-RECS ASO-1			Control ASO		T-RECS ASO-1
	days	Average	SD	Average	SD	t-test	Average	SD	Average	SD	t-test
	-3	24.49	6.59969	28.74	6.53272	0.1444	18.89	0.861568	19.6	2.02235	0.248396
	1	42.15	23.7221	32.11	11.8366	0.191456	19.22	1.16131	19.97	2.12173	0.260265
	3	69.45	34.9623	25.01	17.9114	0.0129875	19.35	0.587736	20.69	2.15873	0.11502
	5	104.25	57.7153	46.64	29.7204	0.0318903	19.67	1.0151	20.4	1.75027	0.232686
	8	132.48	84.2669	52.08	26.7899	0.0337574	20.42	1.53526	21.03	1.78105	0.312348
	10	177.32	78.961	66.25	30.4866	0.00824738	20.07	0.919946	21.3	2.80026	0.190732
	12	199.17	93.7839	76.51	43.0777	0.0112741	20.93	1.27295	21.76	2.55684	0.273181
	15	316.78	133.526	137.85	78.3239	0.0109478	20.53	1.11554	21.52	2.81257	0.243313
	17	357.01	117.772	101.69	76.8434	0.000897391	20.92	1.61066	21.58	3.05886	0.344695
	19	431.53	175.207	146.73	71.4167	0.004302	20.95	1.51665	21.84	2.42922	0.264826
		D04 cell line
		120ug ASO/week, asissted delivery with JetPEI in-vivo transfection reagent
		Control ASO		T-RECS ASO-1			Control ASO		T-RECS ASO-1
	days	Average	SD	Average	SD	t-test	Average	SD	Average	SD	t-test
	-3	57.92	31.0521	61.72	32.3032	0.427158	24.23	1.1012	24.13	2.81484	0.415198
	1	95.57	29.4846	90.83	53.9985	0.434319	24.59	0.875043	24.43	2.65016	0.383809
	4	177.25	46.7495	99.06	73.6824	0.0432711	25.52	1.66952	24.83	2.25019	0.252592
	8	317.03	197.016	70.22	47.2884	0.0234736	25.68	2.23925	25.07	2.51462	0.312049
	11	368.01	230.58	93.13	57.8869	0.0271527	25.57	1.66857	24.83	2.53246	0.340381
	15	589.61	298.666	88.54	93.1283	0.00858559	26.25	1.79937	25	2.72213	0.252212
	18	898.7	455.884	98.62	80.5354	0.0080652	26.28	1.71965	25.43	2.44404	0.274323
	22	1219.21	518.467	160.29	130.58	0.00435739	26.33	1.43309	25.03	2.07926	0.1863
		AV5 primary cell line
		120ug ASO/week, asissted delivery with JetPEI in-vivo transfection reagent
		Control ASO		T-RECS ASO-1			Control ASO		T-RECS ASO-1
	days	Average	SD	Average	SD	t-test	Average	SD	Average	SD	t-test
	-3	80.53	18.5328	69.82	37.4861	0.344037	24.34	1.4414	24.62	3.96915	0.458546
	1	128.33	60.4884	126.07	61.9128	0.483039	24.25	0.816354	24.87	4.35659	0.415356
	4	206.16	89.0307	168.21	70.3128	0.297498	25.12	1.84072	25.24	4.16444	0.482424
	8	337.68	238.076	228.33	136.408	0.268486	25.6	1.72082	25.58	4.44813	0.498243
	11	457.88	196.301	270.77	156.202	0.134617	25.69	1.69025	26.01	4.02881	0.454451
	15	610.79	175.676	306.96	151.825	0.043733	25.79	1.92253	26.87	4.76531	0.371524
	18	819.67	140.47	441.06	179.489	0.0241337	25.6	1.78551	25.96	4.18966	0.450324
	22	919.5	298.701	400.58	183.821	0.0374657	25.89	1.4935	26.51	4.65974	0.421358
		TM01341 patient derived xenograft (PDX)
		120ug ASO/week, asissted delivery with JetPEI in-vivo transfection reagent
		Control ASO		T-RECS ASO-1			Control ASO		T-RECS ASO-1
	days	Average	SD	Average	SD	t-test	Average	SD	Average	SD	t-test
	-3	155.65	28.272	160.94	21.7222	0.388718	23.39	0.975158	21.31	1.94918	0.125261
	1	277.89	133.43	267.55	105.408	0.453708	23.88	1.24565	21.94	2.4948	0.0952947
	4	368.43	155.555	394.49	112.222	0.397906	23.47	1.39011	21.06	3.21103	0.180563
	8	592.29	77.5297	457.2	99.3131	0.0391866	23.52	1.36361	20.17	3.43595	0.132532
	11	908.97	279.35	805.09	75.1089	0.259226	23.11	1.75861	20.48	3.07666	0.176667
	15	1433.07	187.594	911.3	102.027	0.00277482	22.82	1.29021	19.94	2.98084	0.173812
	18			1208.51	225.726				19.52	2.6712
	22			1483.34	276.865				19.03	2.70986
		Source Data of in vivo experiments as shown in Figure 7a-h.

## Sheet: 7
	Supplementary Table 7: Primer sequences (5'-3')
	Primer Names	Forward	Reverse
	Beta-Actin	GGACTTCGAGCAAGAGATGG	AGCACTGTGTTGGCGTACAG
	T-RECS	TCACAACACACTCAAAGCCTG	ACCCAACTGCACTCCAAATG
	GAPDH	TGGAAGGACTCATGACCACA	GCCATCACGCCACAGTTT
	H19	AGACGAGGCAGGTCTCCAG	GTCATGTCCTGCTTGTCACG
	MALAT1	GACGGAGGTTGAGATGAAGC	ATTCGGGGCTCTGTAGTCCT
	HOTAIR	GGGTGTTGGTCTGTGGAACT	CAGTGGGGAACTCTGACTCG
	hnRNPA2/B1	ATGGGAGAGTAGTTGAGCCAAA	TCAGTATCTTCTTTAATTCCGCC
	Forward (F) and reverse (R) primer sequences used for qRT-PCR.
